# Supplementary material for: Cytotoxicity and Mitochondrial Effects of Phenolic and Quinone-Based Mitochondria-Targeted and Untargeted Antioxidants on Human Neuronal and Hepatic Cell Lines: A Comparative Analysis
Source: Biomolecules. 2021 Oct 29;11(11):1605. doi: 10.3390/biom11111605 (PMC8615458; doi:10.3390/biom11111605)
Supplement: Supplementary file 1 [file biomolecules-11-01605-s001.zip]

Archive with 1 entries (1 files):
- biomolecules-1403652-supplementary.pdf
